# Supplementary material for: A Wide-Range, Highly Stable Intelligent Flexible Pressure Sensor Based on Micro-Wrinkled SWCNT/rGO-PDMS with Efficient Thermal Shrinkage
Source: Biosensors (Basel). 2025 Feb 19;15(2):122. doi: 10.3390/bios15020122 (PMC11852995; doi:10.3390/bios15020122)
Supplement: Supplementary file 1 [file biosensors-15-00122-s001.zip]

Archive with 1 entries (1 files):
- biosensors-3455565-supplementary.pdf
